# Supplementary material for: Structural and Biophysical Analyses of Human MEK2 in Complex with Two Inhibitors Reveal the Determinants of Isoform-Dependent Inhibitor Binding
Source: Int J Mol Sci. 2026 Jul 3;27(13):5992. doi: 10.3390/ijms27135992 (PMC13360787; doi:10.3390/ijms27135992)
Supplement: Supplementary file 1 [file ijms-27-05992-s001.zip]

Archive with 3 entries (3 files):
- validation_report_21PA.pdf
- Supplementary_figs_revised_20260703.pdf
- validation_report_21OA.pdf
